# Supplementary material for: Effect of CaCO3 Particle Size on Surface Wetting and Adhesion: Studies on PMMA Model Substrates and Laurus nobilis Leaves
Source: Plants (Basel). 2025 Dec 17;14(24):3838. doi: 10.3390/plants14243838 (PMC12737221; doi:10.3390/plants14243838)
Supplement: Supplementary file 1 [file plants-14-03838-s001.zip]

Archive with 1 entries (1 files):
- plants-3961364-supplementary.pdf
